# Supplementary material for: Dynamic neural representations of memory and space during human ambulatory navigation
Source: Nat Commun. 2023 Oct 20;14:6643. doi: 10.1038/s41467-023-42231-4 (PMC10589239; doi:10.1038/s41467-023-42231-4)
Supplement: Supplementary file 8 — Source Data [file 41467_2023_42231_MOESM8_ESM.xlsx]

## Sheet: Fig2
Figure 2a				Figure 2b
Participant	First Block	Last Block		Participant	First Block	Last Block
1	0.786268	0.471476		1	83.7838	93.3333
2	0.733004	0.395685		2	80.6452	90
3	0.746598	0.740244		3	75.8065	80.3279
4	0.528734	0.248944		4	86.3636	100
5	0.87044	0.706544		5	72.7273	82.5
6	1.15993	0.773821		6	60.3448	65
Test:	2-sided pairwise permutation test
Test Statistic:	n/a			Test:	2-sided pairwise permutation test
Sample size:	6			Test Statistic:	n/a
p	0.021			Sample size:	6
				p	0.036
Figure 2c
Stone Room	Trial#
Participant	1	2	3	4	5	6	7	8	9	10	11	12	13	14	15	16	17	18	19	20	21	22	23	24	25	26	27	28	29	30	31	32	33	34	35	36	37	38	39	40	41	42	43	44	45	46	47	48	49
1	0.415172	0.847236	1.86265	0.301934	4.52757	2.80072	2.39441	0.388701	1.79418	2.99241	0.486112	2.51729	3.65693	0.281744	0.559444	0.28769	0.373316	0.919296	0.390863	0.294643	0.425952	0.620649	0.548866	0.870088	0.893226	0.505934	0.736019	0.0426131	0.55199	0.39396	NaN	NaN	NaN	NaN	NaN	NaN	NaN	NaN	NaN	NaN	NaN	NaN	NaN	NaN	NaN	NaN	NaN	NaN	NaN
2	0.770333	0.188656	0.957805	0.437819	0.850458	0.271949	0.977427	0.0554909	0.428557	0.526999	0.216929	0.254607	0.575365	0.189337	0.8296	NaN	NaN	NaN	NaN	NaN	NaN	NaN	NaN	NaN	NaN	NaN	NaN	NaN	NaN	NaN	NaN	NaN	NaN	NaN	NaN	NaN	NaN	NaN	NaN	NaN	NaN	NaN	NaN	NaN	NaN	NaN	NaN	NaN	NaN
3	0.363682	3.05324	1.44248	0.396622	1.17102	0.604044	0.767041	0.391702	0.847337	0.524444	0.624405	0.2002	0.471722	0.42154	0.197339	0.545746	0.742734	0.506369	NaN	NaN	NaN	NaN	NaN	NaN	NaN	NaN	NaN	NaN	NaN	NaN	NaN	NaN	NaN	NaN	NaN	NaN	NaN	NaN	NaN	NaN	NaN	NaN	NaN	NaN	NaN	NaN	NaN	NaN	NaN
4	0.512242	1.56646	0.382996	0.916344	0.798391	0.304654	0.789009	0.584541	0.141405	0.2265	0.435803	0.228072	0.368971	0.363831	0.215999	0.788234	0.544221	0.233709	NaN	NaN	NaN	NaN	NaN	NaN	NaN	NaN	NaN	NaN	NaN	NaN	NaN	NaN	NaN	NaN	NaN	NaN	NaN	NaN	NaN	NaN	NaN	NaN	NaN	NaN	NaN	NaN	NaN	NaN	NaN
5	0.265612	0.574165	0.706731	0.544665	0.487054	0.910661	0.186587	0.354216	0.192852	0.122251	0.358172	0.143967	0.119914	0.668185	0.265553	NaN	NaN	NaN	NaN	NaN	NaN	NaN	NaN	NaN	NaN	NaN	NaN	NaN	NaN	NaN	NaN	NaN	NaN	NaN	NaN	NaN	NaN	NaN	NaN	NaN	NaN	NaN	NaN	NaN	NaN	NaN	NaN	NaN	NaN
6	0.60426	0.186693	2.9982	2.48361	3.64681	1.47813	1.96271	3.88377	1.24396	0.24931	0.734735	1.39428	1.03464	3.70381	2.20288	3.13459	3.7858	1.3732	0.882284	2.25696	1.81855	1.29454	2.43434	2.14688	2.01381	2.73731	1.00331	1.23828	2.3238	0.930301	1.65269	3.15796	0.673036	0.456801	4.31097	0.829585	0.612798	0.302582	0.727483	3.13102	0.979543	1.6466	0.67923	3.90944	1.14814	1.59964	0.532392	2.10729	0.247376
Wooden Room	Trial#
Participant	1	2	3	4	5	6	7	8	9	10	11	12	13	14	15	16	17	18	19	20	21	22	23	24	25	26	27	28	29	30	31	32	33	34	35	36	37	38	39	40	41	42	43	44	45	46	47	48	49
1	0.522674	1.53521	0.479209	0.689887	0.688897	3.45156	0.675587	0.582416	0.239869	0.621186	0.71153	0.388443	0.376491	0.518267	0.505235	0.180477	0.151611	0.333469	0.0873749	0.13522	0.61252	NaN	NaN	NaN	NaN	NaN	NaN	NaN	NaN	NaN	NaN	NaN	NaN	NaN	NaN	NaN	NaN	NaN	NaN	NaN	NaN	NaN	NaN	NaN	NaN	NaN	NaN	NaN	NaN
2	2.40661	3.36056	4.79737	2.14041	0.729601	0.618302	0.370746	1.19027	0.612668	0.279222	0.784163	0.502322	2.51884	0.698894	0.364255	0.794995	0.701652	0.670873	0.468625	0.427779	0.726583	0.674559	0.696414	0.305111	0.609068	0.566392	0.870275	0.67597	0.665962	0.624014	NaN	NaN	NaN	NaN	NaN	NaN	NaN	NaN	NaN	NaN	NaN	NaN	NaN	NaN	NaN	NaN	NaN	NaN	NaN
3	1.74894	1.86742	0.496554	1.28005	1.71558	0.722184	1.25725	0.887367	4.35537	1.55077	1.27737	0.265754	0.698936	0.90045	0.308496	0.137828	0.425547	0.446428	0.670422	0.41885	0.603285	0.593964	1.05804	0.676687	0.5216	0.447641	0.911111	NaN	NaN	NaN	NaN	NaN	NaN	NaN	NaN	NaN	NaN	NaN	NaN	NaN	NaN	NaN	NaN	NaN	NaN	NaN	NaN	NaN	NaN
4	2.39628	0.159739	0.964064	0.494987	0.149229	0.741791	0.566353	0.673777	0.313308	0.436829	0.467579	0.155302	0.149047	0.571404	0.0891366	0.037585	0.422946	0.10071	NaN	NaN	NaN	NaN	NaN	NaN	NaN	NaN	NaN	NaN	NaN	NaN	NaN	NaN	NaN	NaN	NaN	NaN	NaN	NaN	NaN	NaN	NaN	NaN	NaN	NaN	NaN	NaN	NaN	NaN	NaN
5	1.4572	2.93592	4.15217	3.18077	1.54741	3.9582	1.30104	1.25467	0.830946	0.330412	0.943007	0.456231	0.810572	0.645688	0.41327	0.650022	0.166363	0.203887	0.537849	0.0556589	0.0768103	NaN	NaN	NaN	NaN	NaN	NaN	NaN	NaN	NaN	NaN	NaN	NaN	NaN	NaN	NaN	NaN	NaN	NaN	NaN	NaN	NaN	NaN	NaN	NaN	NaN	NaN	NaN	NaN
6	2.041	2.02075	3.70602	2.60991	2.51412	1.77835	2.0512	0.643887	2.51556	3.73923	1.62295	1.99505	2.81132	1.98742	3.51026	1.85885	2.7133	4.93743	2.90574	1.2431	0.349079	1.77794	0.849723	2.8218	2.97278	1.42671	2.85998	4.00202	1.06667	3.95555	2.42038	1.81263	2.9854	0.794814	1.24651	0.124946	0.705758	1.16342	2.01187	1.5182	3.12902	2.92353	1.42723	0.33771	3.30438	0.99565	1.28161	0.0637543	0.843591
Test:	n/a
Test Statistic:	n/a
Sample size:	6
[truncated: 173 more columns]

## Sheet: Fig3
Figure 3a
Frequenices	3	4	5	6	7	8	9	10	11	12	13	14	15	16	17	18	19	20	21	22	23	24	25	26	27	28	29	30	31	32	33	34	35	36	37	38	39	40	41	42	43	44	45	46	47	48	49	50	51
Mean normalized power	0.0504363	0.0537626	0.0571929	0.103225	0.140949	0.118514	0.0680891	0.032571	0.0176011	0.0144886	0.0168052	0.0226504	0.0284593	0.0306046	0.0279633	0.0208547	0.0103295	-0.00243307	-0.0141918	-0.0221236	-0.0253148	-0.0238309	-0.0187674	-0.0122647	-0.00629242	-0.00079679	0.00330583	0.00585644	0.00689361	0.00659367	0.00546698	0.00326678	0.000652395	-0.00210203	-0.00488189	-0.00743267	-0.009854	-0.0118731	-0.013606	-0.0150295	-0.016082	-0.016725	-0.0169859	-0.0170298	-0.0167002	-0.016295	-0.0156353	-0.014904	-0.0142372
s.e.m.	0.0395487	0.0393083	0.0245726	0.0263654	0.0353796	0.0394803	0.0360252	0.0296082	0.0225476	0.0180225	0.019165	0.0221365	0.0222255	0.0204163	0.0180626	0.0157197	0.0140944	0.013017	0.0117408	0.0100411	0.00856251	0.00820165	0.0090781	0.010584	0.0121091	0.013075	0.01352	0.0135275	0.0132534	0.0128555	0.0123652	0.0120261	0.0117607	0.0115748	0.0115095	0.0115724	0.01184	0.0121872	0.0126229	0.0131869	0.0136225	0.0140915	0.0144579	0.0145517	0.0146708	0.0145084	0.0144343	0.0142989	0.0139113
FDR-corrected p	0.569176	0.472	0.295	0	0.059	0.0786667	0.327778	0.569176	0.69969	0.679821	0.668667	0.59	0.569176	0.472	0.418364	0.538564	0.719315	0.935418	0.569176	0.327778	0.177	0.236	0.327778	0.578868	0.850842	0.967397	0.91141	0.850842	0.850842	0.850842	0.850842	0.907692	0.967397	0.933074	0.850842	0.766213	0.685441	0.595803	0.59	0.569176	0.569176	0.569176	0.569176	0.569176	0.569176	0.569577	0.59	0.59	0.591967
Figure 3b
Frequenices	3	4	5	6	7	8	9	10	11	12	13	14	15	16	17	18	19	20	21	22	23	24	25	26	27	28	29	30	31	32	33	34	35	36	37	38	39	40	41	42	43	44	45	46	47	48	49	50	51
Mean normalized power	0.0484614	0.0151298	0.00346333	-0.00320403	0.00994805	0.0198131	0.011253	-0.00525034	-0.00551066	0.00935945	0.0263593	0.0367954	0.0382376	0.0319367	0.0206265	0.00671686	-0.00765091	-0.0192122	-0.0264871	-0.0283143	-0.0243787	-0.0168035	-0.00740245	0.0017333	0.00806909	0.0116577	0.0120312	0.0099902	0.00661602	0.00282973	-9.01905e-05	-0.00348242	-0.00660818	-0.00963804	-0.01228	-0.015694	-0.0189657	-0.0230137	-0.0272778	-0.0310317	-0.0351856	-0.0383196	-0.0408277	-0.0434345	-0.0444823	-0.0456429	-0.0452685	-0.0443104	-0.0438285
s.e.m.	0.040889	0.0334747	0.0235811	0.0202743	0.0216307	0.0213823	0.0256272	0.0247452	0.0268351	0.0269264	0.0253509	0.0282491	0.0309415	0.0303965	0.0286827	0.0272784	0.0263878	0.0247608	0.0224555	0.0198145	0.0174346	0.0162036	0.0163842	0.0170674	0.0173985	0.0173384	0.0168718	0.0162539	0.0156966	0.0153192	0.014961	0.0150001	0.0151827	0.0154244	0.0154415	0.0155691	0.0154085	0.0152811	0.0150378	0.0147092	0.0144526	0.0142895	0.0142494	0.0142474	0.014374	0.0144792	0.0146907	0.0149305	0.0151905
FDR-corrected p	0.323159	0.732294	0.889069	0.886539	0.74059	0.422516	0.795121	0.860768	0.879825	0.80087	0.379191	0.241619	0.317379	0.379934	0.581571	0.860768	0.832495	0.552737	0.310093	0.211537	0.241619	0.379934	0.732294	0.927863	0.738932	0.581485	0.570333	0.65018	0.74059	0.879825	0.996	0.857109	0.749189	0.613838	0.51217	0.392478	0.274871	0.19521	0.114811	0.102267	0.0877436	0.0505714	0.0505714	0.0505714	0.0505714	0.0505714	0.0505714	0.0505714	0.0505714
Figure 3c
Frequenices	3	4	5	6	7	8	9	10	11	12	13	14	15	16	17	18	19	20	21	22	23	24	25	26	27	28	29	30	31	32	33	34	35	36	37	38	39	40	41	42	43	44	45	46	47	48	49	50	51
Mean normalized power	-0.0204471	-0.0372189	-0.0220249	-0.0377449	-0.037913	-0.0277833	-0.0474122	-0.0622056	-0.0508684	-0.033807	-0.0198514	-0.00728567	0.00283495	0.00720235	0.00690853	0.00492687	0.00402188	0.00326711	0.00214378	-0.000498011	-0.00467779	-0.0091662	-0.0128756	-0.0150208	-0.0154554	-0.0144697	-0.0125375	-0.0100804	-0.00739368	-0.00467546	-0.00215595	0.000223969	0.00231429	0.00405957	0.00541618	0.00642043	0.00710077	0.0073775	0.00728822	0.00698666	0.00623886	0.00538368	0.00432325	0.00291594	0.00163713	0.000157254	-0.00104924	-0.00215261	-0.00324136
s.e.m.	0.0258246	0.0173477	0.0146961	0.0146673	0.0155774	0.0219756	0.0228374	0.021151	0.0179721	0.0157695	0.0199253	0.0246204	0.0262174	0.0251874	0.0229682	0.0206928	0.0187018	0.0177363	0.0172257	0.0167916	0.0161821	0.01521	0.0141796	0.013431	0.0129371	0.0125747	0.0121064	0.0115064	0.010912	0.0104947	0.0104171	0.0104648	0.0106488	0.010872	0.0110348	0.0111108	0.0110194	0.0108235	0.0104905	0.0099926	0.00944089	0.00880734	0.0081811	0.00760662	0.00713269	0.00676974	0.0065711	0.00650284	0.00647505
FDR-corrected p	0.953743	0.6372	0.708	0.413	0.413	0.912533	0.708	0.413	0.413	0.708	0.953743	0.953743	0.981263	0.953743	0.953743	0.960857	0.953743	0.953743	0.960857	0.991	0.953743	0.953743	0.953743	0.912533	0.912533	0.953743	0.953743	0.953743	0.953743	0.953743	0.953743	0.991	0.953743	0.953743	0.953743	0.953743	0.953743	0.953743	0.953743	0.953743	0.953743	0.953743	0.953743	0.953743	0.953743	0.991	0.953743	0.953743	0.953743
Figure 3d
Frequenices	3	4	5	6	7	8	9	10	11	12	13	14	15	16	17	18	19	20	21	22	23	24	25	26	27	28	29	30	31
Mean normalized power	-0.00881272	-0.0177894	0.0107091	0.0289628	0.0383042	0.0456776	0.0470832	0.0488779	0.0455578	0.0328168	0.0187345	0.0084983	6.34492e-05	-0.00774763	-0.0135074	-0.015953	-0.0156377	-0.0133628	-0.0108136	-0.00840645	-0.00540402	-0.0019749	0.00171988	0.00517527	0.0074586	0.00847582	0.00806614	0.00653756	0.00432846
s.e.m.	0.0297187	0.0227172	0.0331838	0.0312797	0.0288882	0.0309029	0.0304797	0.0277977	0.0252774	0.0222449	0.0198637	0.0175484	0.0149887	0.0129046	0.0116072	0.0107245	0.0100107	0.0091732	0.00841476	0.00789104	0.00761162	0.0076144	0.00786996	0.00835501	0.00897501	0.0095572	0.00992001	0.0100147	0.00989012
FDR-corrected p	0.869961	0.587318	0.916769	0.543084	0.449228	0.449228	0.449228	0.449228	0.449228	0.449228	0.524278	0.763388	1	0.679128	0.449228	0.449228	0.449228	0.449228	0.449228	0.520886	0.615191	0.893592	0.917533	0.662615	0.549741	0.524278	0.549741	0.679128	0.763388
Test:	2-sided pairwise permutation test
Test Statistic:	n/a
Sample size:	19
Figure 3i
Frames	1	2	3	4	5	6	7	8	9	10	11	12	13	14	15	16	17	18	19	20	21	22	23	24	25	26	27	28	29	30	31	32	33	34	35	36	37	38	39	40	41	42	43	44	45	46	47	48	49
Correct mean 6-8Hz bandpower	0.267718	0.268223	0.272657	0.273996	0.275053	0.276222	0.274037	0.274638	0.267254	0.267861	0.261108	0.262235	0.261907	0.261165	0.261951	0.262504	0.263599	0.264232	0.265356	0.265922	0.266895	0.269249	0.272267	0.265513	0.265416	0.276714	0.279092	0.28048	0.281359	0.282755	0.284567	0.308897	0.308257	0.309304	0.309764	0.310732	0.311642	0.313133	0.31457	0.31479	0.319563	0.319879	0.32153	0.321597	0.323162	0.322676	0.322853	0.327727	0.324299
Correct s.e.m.	0.0504412	0.0503669	0.0503501	0.050298	0.0502601	0.0502366	0.050193	0.0501858	0.0496785	0.0496582	0.0493159	0.0492862	0.0492752	0.0492441	0.0492348	0.0492308	0.0492275	0.0492293	0.0492302	0.0492294	0.0492332	0.049261	0.049286	0.0483829	0.0483318	0.0491224	0.0491	0.0490668	0.0490349	0.0489971	0.0489527	0.0533778	0.0532874	0.0531887	0.0530844	0.0529672	0.0528423	0.0527066	0.0525709	0.0524198	0.0523992	0.0522374	0.0520636	0.0518982	0.0517508	0.0515902	0.0514266	0.0514203	0.0511918
Incorrect mean 6-8Hz bandpower	0.177954	0.174084	0.170301	0.171212	0.167453	0.163823	0.160335	0.157003	0.153839	0.149343	0.146616	0.14948	0.144638	0.142334	0.139975	0.137967	0.136136	0.132949	0.131501	0.130255	0.126501	0.125598	0.124881	0.124341	0.123595	0.123164	0.123324	0.12212	0.122576	0.12317	0.123893	0.124735	0.125691	0.126462	0.1276	0.128826	0.130442	0.135177	0.135945	0.137384	0.136823	0.142526	0.137309	0.136711	0.138159	0.139078	0.146041	0.146613	0.147653
Incorrect s.e.m.	0.0674922	0.0673619	0.0672455	0.0672137	0.0671163	0.0670325	0.0669619	0.066904	0.066858	0.0668355	0.0668102	0.0670034	0.0669408	0.0669154	0.0668989	0.0668923	0.0668901	0.0668201	0.0668277	0.0668402	0.066863	0.0668845	0.06691	0.0669395	0.0670437	0.067087	0.0671355	0.0672108	0.0672697	0.0673327	0.0673998	0.0674707	0.0675454	0.0676246	0.0677066	0.0677921	0.0678794	0.0680482	0.0681432	0.0682355	0.0683587	0.0687021	0.0687688	0.0688111	0.0688729	0.0689478	0.0692484	0.0693138	0.0693615
Visible mean 6-8Hz bandpower	-0.0838182	-0.0818637	-0.0792054	-0.0785049	-0.0769757	-0.0744889	-0.073785	-0.082005	-0.0769587	-0.0770782	-0.0749541	-0.0745881	-0.0741672	-0.0736981	-0.0731808	-0.0726168	-0.073209	-0.073624	-0.072275	-0.0713712	-0.0710954	-0.0701578	-0.0692111	-0.0681112	-0.0664019	-0.0638912	-0.0619477	-0.060496	-0.0590035	-0.0581938	-0.0574162	-0.056678	-0.0559755	-0.0525634	-0.0519801	-0.0514667	-0.0510019	-0.0495484	-0.0492308	-0.0493031	-0.0491015	-0.0485239	-0.0485119	-0.0518836	-0.0538631	-0.0489519	-0.0473659	-0.0514453	-0.0497739
Visible s.e.m.	0.0467052	0.0468889	0.0473535	0.0475029	0.0476697	0.0478764	0.0480249	0.0473979	0.0475362	0.0476326	0.0477767	0.0478745	0.0479715	0.0480671	0.0481614	0.0482542	0.0483499	0.0484173	0.0485107	0.0486091	0.0486985	0.0487911	0.0488804	0.0489567	0.0490452	0.0491475	0.0492263	0.0493072	0.0493846	0.0494531	0.0495186	0.0495809	0.0496405	0.049721	0.0497621	0.0498135	0.049862	0.0499212	0.0499431	0.0499836	0.0500199	0.0500335	0.0500629	0.0499937	0.0500038	0.0502486	0.0503071	0.0501912	0.0502494
Arrow mean 6-8Hz bandpower	-0.00762124	-0.00579902	-0.00641167	-0.00445211	-0.00462211	-0.00573031	-0.00465073	-0.00256863	-0.00183195	-0.0018101	-0.00237185	-0.00246301	-0.00698567	-0.00768963	-0.00809877	-0.00829585	-0.00952859	-0.00902643	-0.0123989	-0.0144773	-0.0141061	-0.0154938	-0.0150192	-0.0114617	-0.00823639	-0.00763838	-0.00690418	-0.00602359	-0.00641117	-0.00214202	-2.01767e-05	0.00143546	0.00149509	0.002827	0.00386122	0.00529118	0.00622066	0.0110588	0.0129513	0.010253	0.0125404	0.0140941	0.0166814	0.0187264	0.0220867	0.0234475	0.0249869	0.0271839	0.0291473
Arrow s.e.m.	0.0388446	0.0389084	0.0389378	0.0390216	0.0390488	0.0390674	0.0391697	0.0392208	0.039222	0.0392268	0.039228	0.0392162	0.0389236	0.0388725	0.0388369	0.0388212	0.0387996	0.0387633	0.0386594	0.0385892	0.0385707	0.0384743	0.0384575	0.0385919	0.0385958	0.0385844	0.0385735	0.0385795	0.0385658	0.0386074	0.0386309	0.0386509	0.0386612	0.0386872	0.0387132	0.0387479	0.0387793	0.0389488	0.0389941	0.0389179	0.0389754	0.0390257	0.0390926	0.0391522	0.0392166	0.0392783	0.0393281	0.0393876	0.0394421
Figure 3j
Patient	Channel	Mean 6-8Hz bandpower in 0.5s prior to arrival at target
		Correct	Incorrect	Visible	Arrow
1	1	0.0261255	-0.134803	-0.198504	0.562712
1	2	0.232603	-0.395987	-0.0253572	0.691086
1	3	1.15031	-0.00560828	0.171892	1.16489
2	4	0.956648	0.162807	-0.135837	-0.263944
2	5	-0.346864	-0.000190123	-0.263144	0.131105
6	6	-0.163509	-0.03794	-0.138463	0.151265
6	7	0.277613	0.0551904	0.0335246	0.162726
6	8	0.328768	-0.157893	-0.0988115	0.0052983
6	9	0.568027	-0.357397	-0.186355	0.269877
3	10	0.453236	-0.125312	-0.153785	-0.165437
3	11	0.651496	0.195284	0.212904	-0.1822
3	12	0.332327	0.0633222	0.0584647	0.135847
3	13	0.525551	0.578445	0.0499508	0.526086
4	14	0.199281	-0.155755	-0.117568	-0.28259
4	15	0.584658	0.347802	-0.557849	-0.225166
4	16	0.12336	-0.128672	-0.276809	-0.215668
4	17	-0.124731	0.0322853	-0.052741	-0.0969999
5	18	0.243397	-0.0314271	-0.156474	-0.0486065
5	19	0.300842	-0.105635	-0.153171	-0.355627
Correct vs. incorrect	0.003
Correct vs. visible	0.0004
Incorrect vs. visible	0.19
Correct vs. arrow	0.047
Arrow vs. incorrect	0.28
Arrow vs. visible	0.022
Test:	2-sided pairwise permutation test, FDR-corrected across 6 comparisons
Sample size:	19
[truncated: 252 more columns]

## Sheet: Fig4
Figure 4a
Radius	0.5	0.75	1	1.25	1.5	2	2.25	2.5	3
Close	0.10996	0.109143	0.105474	0.106528	0.104847	0.0919602	0.0751933	0.065288	0.0652433
Close s.e.m.	0.0434901	0.0394513	0.0349155	0.0348941	0.0340252	0.0314581	0.0305688	0.0288429	0.0275817
Far	0.0562315	0.0499261	0.04584	0.0345712	0.019897	-0.0134537	0.00549237	0.0385281	-0.145071
Far s.e.m.	0.028433	0.0268729	0.0275493	0.025558	0.0247694	0.0310221	0.0384918	0.0539985	0.0823782
2-sided pairwise permutation p	0.193	0.063	0.047	0.02	0.01	0.008	0.117	0.621	0.024
(FDR-corrected) 2-sided pairwise permutation p	0.217125	0.0945	0.0846	0.054	0.045	0.045	0.150429	0.621	0.054
Figure 4b
Patient	Context	Channel	Close	Far
1	Stone	1	-0.0421096	-0.272174
1		2	-0.184355	-0.374106
1		3	0.111405	-0.493762
2		4	0.0569849	0.0075499
2		5	-0.0329977	-0.0754199
6		6	0.161996	0.0464579
6		7	-0.0421218	-0.0681459
6		8	0.210616	0.0641326
6		9	0.128529	-0.0256122
3		10	-0.0880164	0.042228
3		11	0.0792116	0.134618
3		12	-0.0921329	-0.185824
3		13	-0.0125285	-0.232423
4		14	0.107153	0.015302
4		15	0.212399	-0.0363991
4		16	0.156679	0.0899215
4		17	-0.263729	0.131513
5		18	0.210803	0.162952
5		19	0.165617	0.023337
1	Wooden	1	0.0800424	0.228446
1		2	0.164211	0.261339
1		3	0.776337	0.208082
2		4	0.144054	-0.510522
2		5	-0.0140888	-0.0338466
6		6	0.250963	-0.0880753
6		7	0.141295	0.0472792
6		8	0.247248	-0.0505733
6		9	0.177609	0.0288417
3		10	-0.101417	-0.0853311
3		11	0.427115	0.371764
3		12	-0.00952704	-0.172903
3		13	-0.0243861	-0.0835821
4		14	0.0236493	0.107105
4		15	0.108615	0.00720723
4		16	-0.0328269	-0.0374694
4		17	-0.314296	0.199561
5		18	0.258815	0.207992
5		19	0.347672	-0.0707013
Test:	2-sided pairwise permutation
Test Statistic:	n/a
p	0.008
Sample size:	38

## Sheet: Fig5
Figure 5a
Frequency	3	4	5	6	7	8	9	10	11	12	13	14	15	16	17	18	19	20	21	22	23	24	25	26	27	28	29	30	31	32	33	34	35	36	37	38	39	40	41	42	43	44	45	46	47	48	49	50	51
Mean boundary - inner	0.0494977	0.0442963	0.0441892	0.0330206	0.0241367	0.020935	0.0189121	0.017976	0.0179213	0.0186207	0.0198135	0.0197001	0.017682	0.0148764	0.0122859	0.010074	0.00789298	0.00555438	0.00325458	0.00145971	0.000649896	0.000929264	0.00206846	0.00370938	0.00550087	0.00712231	0.00848045	0.00956929	0.010438	0.011135	0.0116696	0.0120547	0.01226	0.0122818	0.0121273	0.0118552	0.011486	0.0111042	0.0107372	0.0104118	0.0101813	0.0100365	0.00999091	0.0100449	0.0101617	0.0103265	0.010512	0.0106931	0.0108434
S.e.m. boundary - inner	0.0170476	0.0103401	0.00946604	0.00801316	0.00946535	0.00966795	0.00997441	0.00967847	0.00861925	0.00815804	0.00807173	0.00768393	0.00737325	0.0074101	0.00748065	0.00732875	0.00702093	0.0067067	0.00644942	0.00625224	0.00610459	0.00596608	0.00579048	0.00558163	0.0053536	0.00508796	0.00481675	0.00456733	0.00437908	0.00428562	0.00428124	0.00436133	0.00448055	0.00461686	0.00476891	0.00494369	0.00515083	0.00537187	0.00560182	0.00583461	0.00604395	0.00622863	0.00637826	0.00650506	0.00658903	0.00666348	0.00669248	0.00670095	0.00671615
(FDR-corrected) 2-sided pairwise permutation p	0.137667	0	0.0393333	0	0.1534	0.220609	0.307643	0.307643	0.207905	0.2065	0.1888	0.1534	0.1534	0.2065	0.3363	0.397347	0.548481	0.706854	0.706854	0.847362	0.907	0.885504	0.767532	0.706854	0.621607	0.364043	0.307643	0.209182	0.1888	0.167167	0.137667	0.137667	0.1534	0.167167	0.1888	0.2065	0.2065	0.199125	0.307643	0.307643	0.3363	0.3363	0.348636	0.364043	0.3363	0.348512	0.3363	0.3363	0.345571
Figure 5b
Patient	Channel	Boundary	Inner
1	1	0.03319	-0.0493881
1	2	0.0144788	-0.0214929
1	3	0.0292952	-0.0442639
2	4	-0.0237782	0.0184391
2	5	-0.00549156	0.00431042
6	6	0.0289777	-0.0319549
6	7	0.00440049	-0.00488169
6	8	0.027638	-0.0302136
6	9	0.0143467	-0.0156723
3	10	0.0315974	-0.0365568
3	11	0.0117467	-0.0136403
3	12	0.000645478	-0.000804199
3	13	0.0264249	-0.030646
4	14	0.0780291	-0.0607119
4	15	0.0738616	-0.0579254
4	16	0.0367343	-0.0287537
4	17	0.0386095	-0.0301638
5	18	0.0309853	-0.0280633
5	19	0.0188635	-0.0170618
Test:	2-sided pairwise permutation
Test Statistic:	n/a
Sample size:	19
p	< 0.001
[truncated: 69 more columns]

## Sheet: sFig1
sFig1a														sFig1c
Sec prior to button press		0.2s		0.4s		0.6s		0.8s		1s				Patient	Correct	Incorrect
Patient	Channel	Correct	Incorrect	Correct	Incorrect	Correct	Incorrect	Correct	Incorrect	Correct	Incorrect			1	0.486388	-0.1788
1	1	0.105183	-0.513541	0.0537457	-0.274254	-0.00570778	-0.0460164	-0.0413351	0.036541	-0.00892533	-0.012308			2	0.297877	0.0813085
1	2	0.328638	-0.668162	0.245606	-0.515961	0.265165	-0.302545	0.207876	-0.146443	0.15554	-0.0873037			3	0.492119	0.177935
1	3	1.01027	-0.196457	1.16183	-0.0603709	1.17851	-0.00916465	1.2192	-0.0535655	1.21645	-0.0687451			4	0.203557	0.0239153
2	4	0.982689	0.176158	0.959927	0.169579	0.93061	0.178042	0.927326	0.209167	0.907375	0.263884			5	0.28579	-0.0685309
2	5	-0.497619	0.0638601	-0.382479	0.0271517	-0.321962	-0.0158702	-0.285934	-0.0178468	-0.235131	-0.0160216			6	0.252725	-0.130323
6	6	-0.29578	-0.221849	-0.151328	-0.127678	-0.187128	-0.016373	-0.188866	-0.0360982	-0.191514	-0.0395272
6	7	0.575673	-0.122876	0.358859	-0.0110694	0.213205	0.069588	0.128529	0.0614308	0.0388492	0.0645047			Test:	2-sided pairwise permutation
6	8	0.254202	-0.337398	0.351573	-0.24891	0.342335	-0.0814446	0.437361	0.0049816	0.422732	0.0549771			Test Statistic:	n/a
6	9	0.424186	-0.698541	0.604659	-0.461984	0.509321	-0.298064	0.481189	-0.225228	0.485829	-0.229216			Sample size:	6
3	10	0.0634393	-0.155029	0.379918	-0.1642	0.454052	-0.0947677	0.369756	-0.0621372	0.315416	0.00354749			p	0.031
3	11	0.668797	0.194953	0.648779	0.198202	0.682178	0.208282	0.6743	0.22713	0.599643	0.219811
3	12	0.226426	0.0347563	0.305783	0.0186996	0.364419	0.104964	0.447449	0.20372	0.409995	0.287978
3	13	0.311	0.401223	0.493362	0.556383	0.524047	0.575731	0.516061	0.572951	0.482456	0.578455
4	14	0.121085	0.117612	0.235874	-0.140124	0.31489	-0.114263	0.274006	0.0344842	0.253043	0.150443
4	15	0.503767	0.943596	0.51701	0.381796	0.586664	0.3429	0.583999	0.1895	0.550462	-0.0005355
4	16	0.00347342	-0.0038348	0.0893145	-0.123192	0.155977	-0.123379	0.187993	-0.118523	0.199081	-0.113664
4	17	-0.193639	0.290111	-0.18103	0.163211	-0.162374	-0.0424107	-0.174693	-0.127462	-0.14014	-0.169937
5	18	0.201391	-0.239241	0.249891	-0.100072	0.277446	0.0184981	0.284417	0.0977628	0.296437	0.134987
5	19	0.0911612	-0.069782	0.298944	-0.123244	0.281191	-0.0982599	0.310912	-0.116224	0.36585	-0.0741527
	p	0.017		0.002		0.003		0.002		0.003
Test:	2-sided pairwise permutation													sFig1e
Test Statistic:	n/a														Non-boundary positions
Sample size:	19													Patient	Channel	Correct	Incorrect	Visible
														1	1	0.142057	-0.0029216	0.0947386
sFig1b														1	2	0.602788	-0.640004	0.572067
Pt	1		2		3		4		5		6			1	3	1.02837	-0.698708	0.0542988
Channel	Correct	Incorrect	Correct	Incorrect	Correct	Incorrect	Correct	Incorrect	Correct	Incorrect	Correct	Incorrect		2	4	1.07624	0.2857	-0.161165
1	0.0358634	-0.134803	0.95901	0.162807	0.445096	-0.125312	0.253453	-0.155755	0.267681	-0.0314271	-0.163509	-0.0500927		2	5	-0.193891	0.131327	-0.200937
2	0.258041	-0.395987	-0.342208	-0.000190123	0.663966	0.195284	0.524584	0.347802	0.290149	-0.105635	0.277613	0.0533851		6	6	-0.613559	-0.022355	-0.430339
3	1.16323	-0.00560828			0.340691	0.0633222	0.165537	-0.128672			0.328768	-0.15702		6	7	0.168495	0.223083	0.102836
4					0.523317	0.578445	-0.108359	0.0322853			0.568027	-0.357225		6	8	-0.25813	-0.104885	-0.177164
														6	9	1.26718	-0.427201	-0.232299
														3	10	0.248583	0.0511179	-0.385922
														3	11	0.35617	0.130757	0.0626782
														3	12	0.264085	0.186858	-0.0961414
														3	13	0.311427	0.576705	-0.365337
														4	14	0.0302208	-0.0599977	-0.176196
														4	15	0.313174	-0.242315	-0.633778
														4	16	0.0553557	-0.222577	-0.191738
														4	17	-0.339513	-0.415134	0.00594201
														5	18	-0.00542037	0.2164	-0.133609
														5	19	0.469034	0.0628175	-0.172415
														Test:	2-sided pairwise permutation, FDR-corrected
														Test Statistic:	n/a
														Sample size:	19
														Correct vs. incorrect	0.033
														Correct vs. visible	0.003
														Incorrect vs. visible	0.401

## Sheet: sFig2
sFig2a				sFig2b				sFig2c
Patient	Correct (last 0.5s)	Incorrect (last 0.5s)		Patient	First Context	Second Context		Patient	Retrieval (before last 0.5s)	Retrieval (last 0.5s)
1	0.832075	0.757388		1	0.570371	0.621524		1	0.814099	0.677895
2	0.364834	0.303381		2	0.409038	0.415836		2	0.353204	0.450558
3	0.105468	0.112381		3	0.313045	0.299137		3	0.111627	0.273981
4	0.639453	0.637167		4	0.432296	0.405656		4	0.637663	0.469306
5	0.163844	0.112219		5	0.500725	0.502575		5	0.161126	0.61268
6	0.246876	0.213111		6	0.367517	0.349918		6	0.239995	0.428426
p = 0.115				p = 0.998				p = 0.359
sFig2d				sFig2e				sFig2f
Patient	Retrieval (before 0.5s)	Arrow(before 0.5s)		Patient	Retrieval (last 0.5s)	Visible (last 0.5s)		Patient	Boundary	Inner
1	0.677895	0.533897		1	0.814099	0.716845		1	0.53727	0.709074
2	0.450558	0.39745		2	0.353204	0.407835		2	0.394563	0.436374
3	0.273981	0.392216		3	0.111627	0.5023		3	0.264045	0.380291
4	0.469306	0.391636		4	0.637663	0.620954		4	0.391138	0.463619
5	0.61268	0.444916		5	0.161126	0.583871		5	0.480209	0.526335
6	0.428426	0.327337		6	0.239995	0.357084		6	0.357788	0.358478
p = 0.1590				p = 0.845				p = 0.048
Test:	2-sided pairwise permutation
Test Statistic:	n/a
Sample size:	6

## Sheet: SFig3
sFig3a	Beta coefficients			sFig3b	Beta coefficients
Participant	Movement speed	Correct/Incorrect		Participant	Movement speed	Angular velocity	Distance to recalled position	Distance to boundary	Correct/Incorrect	Distance error	Movement direction
1	0.367212	0.395799		1	-0.0446368	0.0117983	-0.196102	0.113882	-0.113541	-0.268052	0.084445
2	0.00168134	0.249939		2	-0.0590488	-0.00107246	-0.158984	-0.0126462	-0.031548	-0.0128063	-0.160149
3	0.0674817	0.282337		3	-0.00937269	0.0103587	0.0101997	0.0834538	-0.117906	-0.0743068	-0.00740092
4	0.0639111	0.324735		4	0.0678667	-0.0123976	-0.131566	-0.0593928	0.0626545	0.00105947	0.0610698
5	-0.0532188	0.310175		5	-0.0478882	-0.0013019	-0.0446687	-0.165321	-0.058695	-0.0970122	-0.166152
6	-0.0337232	0.316709		6	-0.0216981	-0.00249066	-0.0543074	-0.0504889	0.0368473	-0.0520414	-0.118239
p	0.337	0.028		Participant	0.37	0.998	0.044	0.741	0.34	0.046	0.29
sFig3c
Participant	Movement speed	Angular velocity	Distance to recalled position	Distance to boundary	Correct/Incorrect	Distance error	Distance from cue	Movement direction
1	-0.156673	0.0710162	0.187386	0.443056	0.747897	0.224347	0.217563	0.088027
2	-0.0554565	-0.00830215	0.109364	0.185094	0.178028	0.133298	0.136871	-0.33048
3	-0.0504412	-0.0182953	0.276891	0.0522271	-0.490576	-0.263154	0.0280269	0.333116
4	0.0270094	-0.020818	-0.0982158	-0.0303468	0.102858	-0.0259341	0.148796	-0.0897198
5	-0.0207339	3.14298e-05	0.00277852	0.0124492	-0.893714	-0.358853	0.0136493	-0.0141291
6	0.0262206	0.00988022	0.136088	0.0386665	-0.0183449	-0.0282753	0.0540028	0.239435
p	0.253	0.84	0.093	0.084	0.849	0.528	0.042	0.808
sFig3d
Participant	Movement speed	Angular velocity	Distance to arrow	Distance to boundary	Movement direction
1	0.202438	0.0144922	-0.300346	-0.10384	-0.0847508
2	-0.110106	-0.00890949	0.0698443	0.00608927	0.109752
3	0.00668261	0.00208227	-0.0859609	-0.0377739	-0.0455905
4	-0.00811185	-0.00119855	-0.123457	-0.0829455	-0.0226176
5	-0.0272519	0.0027688	0.0323705	-0.192678	0.0317239
6	-0.0191767	-0.000671954	-0.0289746	-0.0127204	-0.156952
p	0.966	0.617	0.267	0.048	0.507
Test:	2-sided one-sample permutation test
Test Statistic:	n/a
Sample size:	6

## Sheet: sFig4
sFig4a
Frames	1	2	3	4	5	6	7	8	9	10	11	12	13	14	15	16	17	18	19	20	21	22	23	24	25	26	27	28	29	30	31	32	33	34	35	36	37	38	39	40	41	42	43	44	45	46	47	48	49
Correct mean 6-8Hz bandpower	0.0593533	0.0585797	0.05621	0.0559883	0.0564039	0.0561922	0.0560035	0.0510638	0.0421865	0.0420572	0.0419713	0.0403064	0.0417283	0.0444165	0.040642	0.034796	0.0346758	0.036287	0.0362586	0.0362683	0.0363204	0.037437	0.0375685	0.040679	0.0406396	0.0432922	0.04337	0.0434923	0.0436574	0.0438612	0.0378659	0.0378295	0.0325016	0.0307014	0.0287844	0.0309435	0.0306056	0.0302549	0.0300469	0.0284027	0.0279478	0.0275091	0.0270438	0.030451	0.0296127	0.0329554	0.0318576	0.0307477	0.029774
Correct s.e.m.	0.0716653	0.071517	0.0711921	0.0710387	0.0708443	0.0706692	0.0704862	0.070106	0.0693554	0.0691402	0.0689248	0.0686931	0.0684601	0.0682172	0.0680517	0.0677768	0.0676001	0.0674243	0.0672766	0.067146	0.067034	0.0669329	0.06686	0.066871	0.0668293	0.0668605	0.0668635	0.0668875	0.0669318	0.0669951	0.0667893	0.0668583	0.0667819	0.0668865	0.0670059	0.067146	0.0672445	0.067344	0.0674422	0.0675278	0.0676231	0.0677081	0.0677853	0.0680031	0.0680493	0.0682122	0.0682225	0.0682211	0.068207
Incorrect mean 6-8Hz bandpower	0.210279	0.201278	0.192262	0.183256	0.174287	0.16539	0.156588	0.15009	0.14558	0.137861	0.128944	0.120265	0.111834	0.104102	0.0937947	0.0934206	0.0859661	0.0814411	0.074548	0.0679462	0.0609651	0.0522508	0.0338271	0.0278068	0.0220881	0.037304	0.0320691	0.0271033	0.0224058	0.0179675	0.0264917	0.0229616	0.0196775	0.0166385	0.0138413	0.0112734	0.00354066	0.00107222	-0.00119842	-0.00327004	-0.00515772	-0.00686405	-0.00838604	-0.00972425	-0.010896	-0.0114621	-0.0126397	-0.0136393	-0.0144707
Incorrect s.e.m.	0.107039	0.106424	0.10582	0.105224	0.104638	0.104059	0.103487	0.10294	0.102596	0.102004	0.101456	0.100919	0.100394	0.0998891	0.0993705	0.0992074	0.0987541	0.098229	0.09782	0.0974371	0.097086	0.0968025	0.0956797	0.0953368	0.0950252	0.0969593	0.0966993	0.0964692	0.0962706	0.0961038	0.0964097	0.096342	0.0963088	0.0963093	0.0963438	0.0964106	0.0963584	0.0964671	0.0966028	0.0967645	0.0969506	0.0971595	0.0973902	0.0976407	0.0979094	0.098195	0.0984929	0.0988044	0.0991281
1-sided pairwise permutation test	0.803	0.797	0.804	0.791	0.792	0.786	0.772	0.807	0.803	0.829	0.8	0.787	0.773	0.79	0.75	0.787	0.777	0.746	0.753	0.744	0.738	0.714	0.679	0.661	0.655	0.714	0.706	0.728	0.689	0.714	0.779	0.759	0.783	0.789	0.79	0.779	0.818	0.781	0.799	0.768	0.779	0.782	0.749	0.779	0.782	0.797	0.755	0.819	0.771
sFig4b
Frames	1	2	3	4	5	6	7	8	9	10	11	12	13	14	15	16	17	18	19	20	21	22	23	24	25	26	27	28	29	30	31	32	33	34	35	36	37	38	39	40	41	42	43	44	45	46	47	48	49
Correct mean 6-8Hz bandpower	0.145393	0.144657	0.143927	0.1432	0.142483	0.143796	0.144763	0.143819	0.137131	0.130301	0.123137	0.122484	0.121901	0.127886	0.12709	0.126966	0.123085	0.122406	0.116342	0.11151	0.106078	0.106353	0.140501	0.135823	0.136857	0.137209	0.138597	0.138373	0.135007	0.133357	0.135447	0.137706	0.138986	0.141882	0.148949	0.152241	0.155673	0.157205	0.160928	0.166186	0.17005	0.172594	0.176444	0.180352	0.182655	0.183824	0.18759	0.207666	0.209772
Correct s.e.m.	0.0722103	0.0720804	0.0719642	0.0718623	0.0717754	0.0715954	0.0714728	0.071433	0.0712868	0.0711707	0.071136	0.0711565	0.0711938	0.0714576	0.0715121	0.0715797	0.0714785	0.0715011	0.0715207	0.0715337	0.0715663	0.0717292	0.0750902	0.0754027	0.0756566	0.0759192	0.0761782	0.0763247	0.076449	0.0765697	0.0768212	0.0770663	0.0771866	0.0774152	0.077707	0.0779123	0.0781017	0.0782891	0.0784422	0.0785819	0.0786909	0.0787108	0.0787694	0.0788023	0.0788048	0.0786691	0.0786206	0.0791907	0.0790533
Incorrect mean 6-8Hz bandpower	-0.0269246	-0.0135389	-0.0159821	0.00569612	0.00261373	-0.000634721	-0.00961649	-0.0170324	-0.0207747	-0.0246417	-0.0286294	-0.0327298	-0.0423272	-0.0468427	-0.0514185	-0.0542529	-0.0589503	-0.0636619	-0.0683729	-0.0768717	-0.0815252	-0.0930347	-0.0975305	-0.101905	-0.106142	-0.110209	-0.114086	-0.117749	-0.123469	-0.126466	-0.129186	-0.131606	-0.133698	-0.133225	-0.13136	-0.132167	-0.132583	-0.132589	-0.132182	-0.131344	-0.130068	-0.128351	-0.113463	-0.110568	-0.107244	-0.0876814	-0.0835287	-0.0788786	-0.0738656
Incorrect s.e.m.	0.100082	0.10055	0.100564	0.101328	0.101264	0.101172	0.100944	0.100652	0.100476	0.100273	0.10004	0.0997801	0.0992578	0.0989303	0.098577	0.0981853	0.0977845	0.0973611	0.0969167	0.0965193	0.0960397	0.0953845	0.0948797	0.094365	0.0938427	0.0933152	0.0927854	0.0922562	0.0917486	0.0912304	0.090723	0.0902304	0.0897565	0.0892566	0.0887979	0.0884128	0.0880633	0.0877533	0.0874869	0.0872684	0.087102	0.0869909	0.0878454	0.0878635	0.0879431	0.0894564	0.089401	0.0896697	0.0900006
1-sided pairwise permutation test	0.174	0.145	0.158	0.23	0.198	0.213	0.172	0.14	0.154	0.156	0.152	0.147	0.139	0.126	0.11	0.105	0.111	0.118	0.116	0.084	0.075	0.088	0.039	0.056	0.037	0.055	0.031	0.031	0.032	0.033	0.043	0.041	0.032	0.031	0.032	0.03	0.031	0.032	0.036	0.038	0.034	0.039	0.033	0.038	0.046	0.063	0.065	0.07	0.075
sFig4c
Frames	1	2	3	4	5	6	7	8	9	10	11	12	13	14	15	16	17	18	19	20	21	22	23	24	25	26	27	28	29	30	31	32	33	34	35	36	37	38	39	40	41	42	43	44	45	46	47	48	49
Correct mean 3-6Hz bandpower	-0.0425494	-0.0398521	-0.0390192	-0.0381688	-0.0432791	-0.0426069	-0.0418323	-0.0413658	-0.0511832	-0.0503803	-0.0494662	-0.0582787	-0.0598636	-0.056712	-0.060865	-0.0629281	-0.0620811	-0.0585689	-0.0575405	-0.0564148	-0.0551898	-0.053284	-0.0518855	-0.0422073	-0.0409646	-0.0391671	-0.0376954	-0.0361176	-0.0344357	-0.0326472	-0.0392854	-0.0375705	-0.03566	-0.0360161	-0.0356337	-0.0380039	-0.0360518	-0.0340223	-0.0331851	-0.0346672	-0.0073061	-0.00495728	-0.00254114	0.0195016	0.021423	0.0224704	0.0245145	0.0266294	0.0291824
Correct s.e.m.	0.0799107	0.07977	0.0796435	0.0795545	0.0787715	0.0786454	0.0785279	0.0783115	0.0774643	0.0773411	0.0772274	0.0764869	0.0762906	0.0761351	0.0760717	0.0759014	0.0757992	0.0756841	0.0755991	0.0755231	0.0754566	0.0753977	0.0753504	0.0757603	0.075695	0.0756438	0.0756041	0.0755768	0.0755618	0.075559	0.0750813	0.0750696	0.0750622	0.0751008	0.0751321	0.0751514	0.0751798	0.0752157	0.0752474	0.0752063	0.0775277	0.0775826	0.0776416	0.0791905	0.0791765	0.0791742	0.0791724	0.079176	0.0791836
Incorrect mean 3-6Hz bandpower	0.0913485	0.0872396	0.0831499	0.0790814	0.0750428	0.0710467	0.0670973	0.0785633	0.0799548	0.0755598	0.0709137	0.0663553	0.0618802	0.0585633	0.051334	0.0485288	0.0443103	0.0343116	0.030337	0.0264518	0.0218819	0.033251	0.0135662	0.0093575	0.00523037	0.0355052	0.0306425	0.0258646	0.0211757	0.0165676	0.00589655	0.00150778	-0.00280254	-0.00702959	-0.01117	-0.0152269	-0.0269953	-0.0311233	-0.0351587	-0.0391046	-0.042962	-0.0467294	-0.0504057	-0.0539878	-0.0574727	-0.0513048	-0.0552287	-0.0590284	-0.0627044
Incorrect s.e.m.	0.10975	0.109548	0.109352	0.109165	0.108985	0.108814	0.108651	0.109564	0.109531	0.109224	0.108991	0.108776	0.108576	0.108435	0.108231	0.108149	0.108013	0.107501	0.107389	0.10729	0.107207	0.10819	0.106943	0.106798	0.106662	0.111915	0.111526	0.11115	0.110786	0.110433	0.110181	0.109848	0.109526	0.109214	0.108912	0.108619	0.108052	0.107757	0.10747	0.107191	0.106918	0.106651	0.10639	0.106134	0.105882	0.106075	0.105777	0.105488	0.105208
1-sided pairwise permutation test	0.427	0.43	0.44	0.416	0.429	0.448	0.422	0.45	0.51	0.502	0.51	0.536	0.494	0.529	0.494	0.503	0.515	0.529	0.508	0.49	0.489	0.509	0.454	0.442	0.434	0.537	0.473	0.527	0.476	0.495	0.535	0.496	0.493	0.445	0.491	0.479	0.465	0.45	0.416	0.442	0.379	0.357	0.368	0.309	0.312	0.333	0.344	0.306	0.279
sFig4d
Frames	1	2	3	4	5	6	7	8	9	10	11	12	13	14	15	16	17	18	19	20	21	22	23	24	25	26	27	28	29	30	31	32	33	34	35	36	37	38	39	40	41	42	43	44	45	46	47	48	49
Correct mean 3-6Hz bandpower	0.307877	0.310037	0.312247	0.314504	0.316812	0.313747	0.316648	0.318985	0.316288	0.342409	0.334698	0.336839	0.339018	0.332179	0.334495	0.338174	0.343382	0.344994	0.342675	0.332465	0.324328	0.326787	0.344548	0.351006	0.353515	0.365652	0.368131	0.363414	0.358819	0.355864	0.358451	0.361035	0.359885	0.362636	0.374077	0.376762	0.379435	0.379546	0.382194	0.386211	0.388814	0.385188	0.387408	0.389601	0.392408	0.401358	0.409064	0.427441	0.416465
Correct s.e.m.	0.0807745	0.0807404	0.0807135	0.0806938	0.0806813	0.08058	0.080611	0.0806172	0.0804808	0.0831303	0.0831329	0.0831551	0.0831817	0.0831062	0.083144	0.0831733	0.0831647	0.083114	0.0830275	0.0830743	0.0830726	0.0831313	0.0835209	0.0836025	0.083672	0.0841364	0.0842055	0.0841699	0.084153	0.0841083	0.0841834	0.0842595	0.0841961	0.0842738	0.0846732	0.0847473	0.0848216	0.0849214	0.0849952	0.0850718	0.085144	0.0850016	0.0850668	0.0851302	0.085187	0.0855349	0.0856736	0.0865769	0.0861252
Incorrect mean 3-6Hz bandpower	0.0652299	0.0821494	0.0803847	0.0752616	0.0734168	0.07159	0.0611791	0.058692	0.0569625	0.0552644	0.0535959	0.0519645	0.0509511	0.0493826	0.0478672	0.0455595	0.044106	0.0427066	0.041369	0.0424308	0.0410817	0.0284384	0.0272939	0.0262229	0.0252314	0.0243213	0.0234904	0.0227376	0.020348	0.0198088	0.0193642	0.0190079	0.0187414	0.0190912	0.0103042	0.0101369	0.0100582	0.0100644	0.0101593	0.0103423	0.010605	0.0109477	0.0400872	0.0403657	0.0407086	0.0582406	0.045906	0.0460202	0.0461797
Incorrect s.e.m.	0.111273	0.111552	0.111418	0.111088	0.110947	0.110806	0.110624	0.110289	0.110147	0.110004	0.10986	0.109714	0.109483	0.109334	0.109185	0.109033	0.108882	0.108731	0.108579	0.108449	0.108294	0.108041	0.107886	0.107732	0.107581	0.107432	0.107287	0.107146	0.107019	0.106888	0.106763	0.106644	0.106532	0.106437	0.105997	0.105888	0.105787	0.105694	0.105609	0.105533	0.105466	0.105409	0.107885	0.107824	0.107771	0.108998	0.108688	0.108578	0.108478
1-sided pairwise permutation test	0.309	0.281	0.263	0.288	0.279	0.259	0.241	0.224	0.234	0.167	0.175	0.154	0.152	0.174	0.17	0.154	0.155	0.124	0.146	0.165	0.169	0.156	0.108	0.116	0.112	0.098	0.107	0.106	0.096	0.09	0.119	0.092	0.09	0.09	0.074	0.078	0.069	0.08	0.08	0.09	0.063	0.075	0.094	0.108	0.097	0.112	0.082	0.072	0.08
sFig4e
Frames	1	2	3	4	5	6	7	8	9	10	11	12	13	14	15	16	17	18	19	20	21	22	23	24	25	26	27	28	29	30	31	32	33	34	35	36	37	38	39	40	41	42	43	44	45	46	47	48	49
Correct mean 6-8Hz bandpower	-0.0425494	-0.0398521	-0.0390192	-0.0381688	-0.0432791	-0.0426069	-0.0418323	-0.0413658	-0.0511832	-0.0503803	-0.0494662	-0.0582787	-0.0598636	-0.056712	-0.060865	-0.0629281	-0.0620811	-0.0585689	-0.0575405	-0.0564148	-0.0551898	-0.053284	-0.0518855	-0.0422073	-0.0409646	-0.0391671	-0.0376954	-0.0361176	-0.0344357	-0.0326472	-0.0392854	-0.0375705	-0.03566	-0.0360161	-0.0356337	-0.0380039	-0.0360518	-0.0340223	-0.0331851	-0.0346672	-0.0073061	-0.00495728	-0.00254114	0.0195016	0.021423	0.0224704	0.0245145	0.0266294	0.0291824
Correct s.e.m.	0.0799107	0.07977	0.0796435	0.0795545	0.0787715	0.0786454	0.0785279	0.0783115	0.0774643	0.0773411	0.0772274	0.0764869	0.0762906	0.0761351	0.0760717	0.0759014	0.0757992	0.0756841	0.0755991	0.0755231	0.0754566	0.0753977	0.0753504	0.0757603	0.075695	0.0756438	0.0756041	0.0755768	0.0755618	0.075559	0.0750813	0.0750696	0.0750622	0.0751008	0.0751321	0.0751514	0.0751798	0.0752157	0.0752474	0.0752063	0.0775277	0.0775826	0.0776416	0.0791905	0.0791765	0.0791742	0.0791724	0.079176	0.0791836
Incorrect mean 6-8Hz bandpower	0.0913485	0.0872396	0.0831499	0.0790814	0.0750428	0.0710467	0.0670973	0.0785633	0.0799548	0.0755598	0.0709137	0.0663553	0.0618802	0.0585633	0.051334	0.0485288	0.0443103	0.0343116	0.030337	0.0264518	0.0218819	0.033251	0.0135662	0.0093575	0.00523037	0.0355052	0.0306425	0.0258646	0.0211757	0.0165676	0.00589655	0.00150778	-0.00280254	-0.00702959	-0.01117	-0.0152269	-0.0269953	-0.0311233	-0.0351587	-0.0391046	-0.042962	-0.0467294	-0.0504057	-0.0539878	-0.0574727	-0.0513048	-0.0552287	-0.0590284	-0.0627044
Incorrect s.e.m.	0.10975	0.109548	0.109352	0.109165	0.108985	0.108814	0.108651	0.109564	0.109531	0.109224	0.108991	0.108776	0.108576	0.108435	0.108231	0.108149	0.108013	0.107501	0.107389	0.10729	0.107207	0.10819	0.106943	0.106798	0.106662	0.111915	0.111526	0.11115	0.110786	0.110433	0.110181	0.109848	0.109526	0.109214	0.108912	0.108619	0.108052	0.107757	0.10747	0.107191	0.106918	0.106651	0.10639	0.106134	0.105882	0.106075	0.105777	0.105488	0.105208
Visible mean 6-8Hz bandpower	-0.121418	-0.12724	-0.133005	-0.138704	-0.144335	-0.149891	-0.155369	-0.160761	-0.166056	-0.17125	-0.176347	-0.181344	-0.186238	-0.189978	-0.194732	-0.199365	-0.206786	-0.211331	-0.215749	-0.22488	-0.229177	-0.233337	-0.237354	-0.241228	-0.248075	-0.251602	-0.247393	-0.250554	-0.253564	-0.256419	-0.259119	-0.26176	-0.259785	-0.261869	-0.263805	-0.267636	-0.269313	-0.270924	-0.272266	-0.273464	-0.274515	-0.259506	-0.258502	-0.257158	-0.258723	-0.255769	-0.256652	-0.257402	-0.258033
Visible s.e.m.	0.0891666	0.08872	0.0883044	0.0879208	0.0875698	0.0872521	0.0869681	0.0867182	0.086503	0.0863229	0.0861776	0.0860671	0.0859913	0.0859952	0.0859861	0.0860111	0.0860129	0.0860983	0.0862155	0.0861705	0.0863391	0.0865367	0.0867624	0.087015	0.0872278	0.0875327	0.0881053	0.0884571	0.0888288	0.089219	0.0896259	0.0900471	0.0905905	0.0910329	0.0914842	0.0919588	0.092423	0.0928901	0.0933588	0.093827	0.0942929	0.0961147	0.0964575	0.0968482	0.0971914	0.09762	0.0979477	0.0982654	0.098571
Arrow mean 6-8Hz bandpower	-0.0641306	-0.0650012	-0.0579886	-0.0599606	-0.0616942	-0.0626935	-0.063664	-0.0646062	-0.0655141	-0.0663865	-0.0672198	-0.0680092	-0.0687545	-0.0694517	-0.0700964	-0.0706865	-0.0712231	-0.0717024	-0.0738149	-0.0742652	-0.0757412	-0.0760376	-0.076264	-0.07642	-0.0765003	-0.0758321	-0.0770877	-0.0769018	-0.0759317	-0.0954926	-0.0941363	-0.094156	-0.0899969	-0.0898852	-0.0885227	-0.0881664	-0.0877219	-0.0888522	-0.0882041	-0.0874615	-0.0866259	-0.0856985	-0.0846827	-0.0835799	-0.0823913	-0.0811143	-0.0797502	-0.078302	-0.0787716
Arrow s.e.m.	0.0645277	0.0645389	0.0650399	0.0650392	0.0650292	0.0650249	0.0650223	0.0650219	0.0650237	0.0650278	0.0650344	0.0650439	0.0650563	0.0650714	0.0650895	0.0651106	0.0651346	0.0651617	0.0651692	0.0652005	0.0652387	0.0652763	0.065317	0.0653609	0.065408	0.0654881	0.0655097	0.0655665	0.0656388	0.0645508	0.0645548	0.0645688	0.0646788	0.0646907	0.0647163	0.0647339	0.0647532	0.0647838	0.0648067	0.0648312	0.0648573	0.0648849	0.0649137	0.0649435	0.0649745	0.0650066	0.0650399	0.0650741	0.0650953
sFig4f		Mean 6-8Hz bandpower in 0.25-0.5s after trial onset/retrieval cue
Patient	Channel
		Correct	Incorrect	Visible	Arrow
1	1	0.378357	-0.0955863	-0.0757186	-0.236484
1	2	0.802418	-0.0327313	-0.86522	-0.264666
1	3	0.30119	0.315939	-0.0257539	0.095385
2	4	-0.364802	-0.819611	0.34962	0.53615
2	5	0.288301	0.967576	-0.350412	1.06157
6	6	-0.874136	-0.54874	-1.48911	-0.442532
6	7	0.732149	0.174124	0.0458156	-0.646248
6	8	-0.879444	-0.531284	0.269613	0.190795
6	9	-0.462503	0.210792	-0.862694	0.663954
3	10	-0.170069	0.160353	-0.885642	0.229553
3	11	0.294369	0.524762	-0.146088	0.616916
3	12	0.10823	0.222114	-0.29582	0.486732
3	13	0.853451	0.428784	-0.141248	0.254722
4	14	0.399827	-0.575187	0.147879	-0.345433
4	15	0.315104	-0.799892	-0.287641	-0.559217
4	16	-0.109145	-0.354221	0.736864	0.0797038
4	17	0.513702	-0.0939047	-0.166732	0.26845
5	18	-0.040301	-0.504891	-0.48256	-0.275141
5	19	0.169315	-0.695913	-0.589105	0.111786
Correct vs. incorrect	0.045
Correct vs. visible	0.042
Incorrect vs. visible	0.2196
Correct vs. arrow	0.451
Arrow vs. incorrect	0.044
Arrow vs. visible	0.042
Test:	1-sided pairwise permutation test, FDR-corrected across 6 comparisons
Sample size:	19
[truncated: 477 more columns]

## Sheet: sFig5
Frequency	3	4	5	6	7	8	9	10	11	12	13	14	15	16	17	18	19	20	21	22	23	24	25
sFig5a
Overall mean	1.65343	1.8423	2.00185	2.53041	4.56929	7.50711	9.24813	10.1131	11.0939	12.8402	14.5309	15.9427	17.2401	18.0057	18.1697	18.5827	18.4976	18.2513	17.9718	17.1315	16.9348	16.2654	16.4489
Overall s.e.m.	0.949527	0.744352	0.6989	0.660594	1.64104	2.689	2.95061	2.7866	2.80796	3.27896	3.63228	3.69984	3.62909	3.51202	3.38384	3.27646	3.12949	2.98787	2.82848	2.63642	2.49297	2.32123	2.23748
sFig5b
Retrieval mean	1.76017	2.12148	2.14186	2.66541	5.049	7.94642	9.56015	10.3801	11.3549	13.1131	14.8272	16.2459	17.4905	18.2775	18.3682	18.6625	18.393	18.0534	17.6846	16.8528	16.6981	16.0872	16.4022
Retrieval s.e.m.	0.986005	0.825701	0.755547	0.766268	1.87066	2.8508	3.15314	3.07412	3.04613	3.45381	3.75538	3.8081	3.71795	3.59566	3.46909	3.37856	3.23208	3.08374	2.92414	2.73765	2.59418	2.42605	2.34407
Arrow mean	1.56838	1.68033	1.95373	2.51049	4.42887	7.57624	9.38029	10.321	11.2653	12.9658	14.5451	15.8615	17.0932	17.8054	18.0384	18.5847	18.5632	18.35	18.0973	17.261	17.0209	16.3395	16.5295
Arrow s.e.m.	0.926719	0.684974	0.66833	0.622817	1.57573	2.7407	2.96115	2.72449	2.76322	3.24746	3.62044	3.6772	3.61585	3.49193	3.3659	3.25027	3.10002	2.9547	2.7876	2.59174	2.4517	2.28499	2.20597
Visible mean	1.60505	1.77117	2.23641	2.57602	4.72737	7.71026	9.48201	10.2234	11.192	13.0833	15.0162	16.5937	17.9595	18.603	18.7096	19.1406	19.0678	18.7381	18.5931	17.7404	17.5255	16.8222	16.9208
Visible s.e.m.	1.00193	0.798728	0.761819	0.707758	1.75745	2.86136	3.18023	2.91281	2.80951	3.33347	3.71971	3.83771	3.7583	3.62577	3.43495	3.31858	3.18204	3.07952	2.91474	2.75354	2.64734	2.44328	2.38036
sFig5c
Correct mean	1.69863	2.10087	2.0429	2.71241	5.11272	8.13467	9.70875	10.4344	11.2671	12.9303	14.5615	15.9712	17.1618	17.9229	17.991	18.3968	18.2052	17.8943	17.5587	16.7313	16.5988	16.0079	16.3643
Correct s.e.m.	0.968453	0.800529	0.699608	0.78752	2.00562	3.05568	3.31495	3.14171	3.00927	3.39461	3.718	3.76898	3.66128	3.54331	3.39984	3.31442	3.17193	3.05114	2.90414	2.72222	2.56414	2.392	2.31542
Incorrect mean	1.7362	2.0402	1.98494	2.3275	4.6838	7.1562	8.80197	9.88662	11.2092	13.1496	15.103	16.7107	18.1603	18.8469	19.1119	19.1949	18.8717	18.5626	18.1816	17.4541	17.3455	16.724	16.8899
Incorrect s.e.m.	0.996542	0.840915	0.775499	0.699957	1.5224	2.35873	2.79915	2.96935	3.17484	3.65366	3.88489	3.92576	3.84238	3.73132	3.58412	3.45015	3.32525	3.13732	2.96362	2.77304	2.6286	2.45629	2.38302
sFig5d
Boundary mean	1.75579	1.92903	2.01237	2.50647	4.55087	7.49025	9.08287	9.93474	10.9984	12.8575	14.6098	16.0913	17.4323	18.1344	18.207	18.5261	18.3853	18.1659	17.8817	17.0642	16.8864	16.2707	16.5061
Boundary s.e.m.	0.982283	0.760232	0.70854	0.668903	1.64059	2.71856	2.98541	2.8524	2.8509	3.34419	3.68875	3.77295	3.69746	3.57346	3.44345	3.33432	3.18599	3.05171	2.88607	2.70283	2.55424	2.38169	2.30316
Inner mean	1.48801	1.76958	1.96706	2.32123	4.47785	7.44059	9.09819	9.90515	10.8227	12.6131	14.3286	15.7129	16.9735	17.8866	18.1094	18.5939	18.5366	18.2358	17.9618	17.1658	16.9711	16.2519	16.4138
Inner s.e.m.	0.909838	0.766322	0.717568	0.6522	1.69773	2.77226	3.0348	2.84292	2.88467	3.32075	3.66508	3.70798	3.63827	3.51548	3.38949	3.29796	3.16331	3.03113	2.88293	2.68754	2.54525	2.36443	2.27128
sFig5e: (500ms before button press)
Retrieval mean	1.56269	2.12222	2.34644	2.77794	5.90014	8.6883	10.1473	10.219	11.2586	13.1769	15.2944	16.6532	18.1749	19.0809	19.1503	19.6044	19.0897	18.4132	17.8221	16.9297	16.3444	15.7437	16.3633
Retrieval s.e.m.	0.74602	0.713615	0.648931	0.742252	2.41192	3.42845	3.41183	3.19385	3.04745	3.42891	3.76497	3.82453	3.7774	3.69944	3.46529	3.28336	3.16479	3.02583	2.88276	2.68357	2.58865	2.39632	2.30126
Arrow mean	1.5432	1.93874	2.14553	3.15318	5.5779	8.67256	10.365	11.1458	12.6095	13.9351	14.8505	15.964	17.154	17.9622	17.6387	17.7356	17.9375	18.1981	18.2429	17.3963	16.9245	16.5964	16.6502
Arrow s.e.m.	1.03346	0.910717	0.740056	1.01444	2.35536	3.42995	3.52752	3.19232	3.14713	3.44068	3.79088	3.86138	3.61812	3.46295	3.29375	3.1745	3.05895	3.01091	2.86828	2.65743	2.42208	2.30299	2.19746
Visible mean	1.74049	2.23087	2.0705	2.20421	4.74853	7.59494	8.51515	9.35567	10.1566	12.069	14.8884	16.4256	17.9534	18.6277	18.257	19.0725	18.9443	18.6408	18.9996	17.8769	17.7723	17.0386	16.7437
Visible s.e.m.	1.01971	0.92701	0.606036	0.568646	1.721	3.04015	3.23179	3.01456	2.71112	3.23651	3.80999	3.71945	3.5643	3.4672	3.28049	3.24231	3.21564	3.07973	2.90965	2.66076	2.61314	2.39637	2.37724
sFig5f: (500ms before button press)
Correct mean	1.6484	2.23235	2.48041	3.68216	6.87702	8.90465	10.2177	10.5648	11.3928	12.7963	14.6895	16.0673	17.8677	18.4464	18.4793	19.1351	19.3039	18.2071	17.3972	16.3362	15.7895	15.3458	15.9766
Correct s.e.m.	0.759821	0.849122	0.671783	1.2896	2.69424	3.46784	3.49505	3.29639	2.97776	3.38359	3.83954	3.88086	3.75955	3.65929	3.40145	3.18792	3.0786	2.97122	2.77675	2.5574	2.44506	2.262	2.22931
Incorrect mean	1.15063	1.7088	1.9057	1.7184	3.72835	7.91804	9.82462	8.949	10.8427	13.4989	15.6002	17.1381	18.5393	19.3246	19.1007	19.2052	18.0981	17.7569	17.724	16.8335	16.6269	16.1871	17.1627
Incorrect s.e.m.	0.70368	0.734186	0.655124	0.567785	1.64513	3.1859	3.18232	2.90595	3.30291	3.76193	3.79482	3.87759	3.8647	3.91506	3.68921	3.51558	3.39371	3.28158	3.18908	3.04781	2.78017	2.51854	2.31654

## Sheet: sFig6
sFig 6a: Arrow only						sFig 6b: by context						sFig 6c: early vs later blocks								sFig 6d: Boundary only
Patient	Context	Channel	Close	Far		Patient	Context	Channel	Close	Far			Blocks	Early		Late				Patient	Context	Channel	Close	Far
1	Stone	1	-0.114114	-0.0956253		1	Stone	1	-0.0421096	-0.272174		Patient	Channel	Close	Far	Close	Far			1	Stone	1	-0.0748697	-0.268652
1		2	-0.0745636	-0.342199		1		2	-0.184355	-0.374106		1	1	-0.286142	-0.173473	0.234376	-0.219652			1		2	-0.263544	-0.376488
1		3	-0.177322	-0.449261		1		3	0.111405	-0.493762		1	2	-0.411385	-0.088273	0.150967	-0.605857			1		3	-0.0272224	-0.495551
2		4	-0.0570233	0.362994		2		4	0.0569849	0.0075499		1	3	-0.116808	-0.634143	0.448263	-0.0877465			2		4	0.0222816	0.0117446
2		5	-0.0369036	0.192763		2		5	-0.0329977	-0.0754199		2	4	0.0658617	-0.199611	0.19724	0.448077			2		5	0.0217681	-0.0776619
6		6	-0.131252	-0.421999		6		6	0.161996	0.0464579		2	5	0.0122591	0.0289105	-0.127572	0.0738983			6		6	0.0913179	0.0428106
6		7	-0.0210081	0.0378511		6		7	-0.0421218	-0.0681459		6	6	0.185598	-0.0229247	0.251169	0.108808			6		7	-0.0499469	-0.0672971
6		8	-0.0623167	-0.414793		6		8	0.210616	0.0641326		6	7	-0.125182	-0.105881	0.0780733	-0.102517			6		8	0.125133	0.057765
6		9	-0.0114388	-0.528246		6		9	0.128529	-0.0256122		6	8	0.151076	0.0831003	0.398995	0.188738			6		9	0.0584666	-0.0279317
3		10	-0.250486	-0.196974		3		10	-0.0880164	0.042228		6	9	0.105678	0.0185376	0.201359	-0.0330015			3		10	-0.0708468	0.0456571
3		11	-0.263905	-0.126291		3		11	0.0792116	0.134618		3	10	0.123352	-0.116194	-0.15304	-0.342806			3		11	0.0996301	0.132841
3		12	-0.135721	-0.162845		3		12	-0.0921329	-0.185824		3	11	0.315571	0.400586	0.407385	0.845854			3		12	-0.136744	-0.184465
3		13	-0.131444	0.0159307		3		13	-0.0125285	-0.232423		3	12	0.09196	0.0780747	-0.0612321	-0.384435			3		13	0.0179659	-0.241598
4		14	-0.0139441	-0.411762		4		14	0.107153	0.015302		3	13	-0.0095823	-0.0457641	-0.0444673	-0.0105204			4		14	0.20913	0.0200937
4		15	-0.0263973	-0.345101		4		15	0.212399	-0.0363991		4	14	0.211999	0.0189986	-0.209766	-0.144816			4		15	0.358776	-0.0320022
4		16	-0.00348451	-0.583475		4		16	0.156679	0.0899215		4	15	0.222344	-0.0116903	-0.0174009	-0.280057			4		16	0.193658	0.0791164
4		17	0.117179	0.433549		4		17	-0.263729	0.131513		4	16	0.261371	-0.011736	-0.12624	-0.103786			4		17	-0.228783	0.139542
5		18	-0.100012	-0.0841646		5		18	0.210803	0.162952		4	17	-0.172672	0.0656505	-0.350897	-0.0787381			5		18	0.194839	0.179287
5		19	-0.119986	0.0988651		5		19	0.165617	0.023337		5	18	0.209466	-0.151132	0.253309	0.448909			5		19	0.109216	0.0296486
1	Wooden	1	0.0364811	-0.665087		Test:	2-sided pairwise permutation					5	19	0.432633	-0.1824	0.303894	-0.234488			1	Wooden	1	0.133858	0.228446
1		2	0.00278774	-0.534832		Test Statistic:	n/a					1	1	-0.294607	-0.21468	0.186024	0.851577			1		2	0.339036	0.261339
1		3	-0.00312697	0.739054		p	0.012					1	2	-0.212103	-0.0944339	0.320134	0.764219			1		3	0.585235	0.208082
2		4	-0.0661216	0.0251372		Sample size:	38					1	3	1.39085	0.226314	0.455945	0.0944314			2		4	0.142296	-0.510522
2		5	-0.0389782	-0.20159								2	4	0.195311	-0.116092	0.0647961	0.0839151			2		5	0.00667654	-0.0338466
6		6	-0.0543709	-0.541868		Patient	Context	Channel	Close	Far		2	5	-0.0441763	-0.0105769	0.115419	-0.107748			6		6	0.281272	-0.0880753
6		7	-0.00698462	-0.290243		1	Wooden	1	0.0800424	0.228446		6	6	0.177731	0.19443	0.617261	0.0639226			6		7	0.189094	0.0472792
6		8	-0.114642	0.187404		1		2	0.164211	0.261339		6	7	0.116126	0.213045	0.466407	0.148282			6		8	0.219009	-0.0505733
6		9	0.0281229	0.492196		1		3	0.776337	0.208082		6	8	0.340262	0.353748	0.400391	-0.292542			6		9	0.167057	0.0288417
3		10	-0.237861	-0.343772		2		4	0.144054	-0.510522		6	9	0.297783	0.284166	0.314915	0.257454			3		10	-0.18252	-0.0853311
3		11	-0.148571	-0.0560241		2		5	-0.0140888	-0.0338466		3	10	-0.0247662	0.0624003	-0.245707	-0.218979			3		11	0.486805	0.371764
3		12	-0.121952	-0.224472		6		6	0.250963	-0.0880753		3	11	-0.0767535	0.432925	0.127448	0.407518			3		12	-0.109228	-0.172903
3		13	-0.125851	-0.151626		6		7	0.141295	0.0472792		3	12	-0.0849314	-0.0822083	-0.017483	-0.402439			3		13	0.0220021	-0.0835821
4		14	-0.0877644	1.82916		6		8	0.247248	-0.0505733		3	13	-0.00116292	0.119813	0.00274975	-0.21025			4		14	0.159769	0.107105
4		15	-0.03308	1.18858		6		9	0.177609	0.0288417		4	14	0.205095	0.270147	-0.21048	-0.412136			4		15	0.119597	0.00720723
4		16	-0.0498118	0.807875		3		10	-0.101417	-0.0853311		4	15	0.353469	0.151147	-0.232336	-0.31525			4		16	-0.0292188	-0.0374694
4		17	-0.0545692	0.0892898		3		11	0.427115	0.371764		4	16	0.123785	-0.00795722	-0.254092	0.0333943			4		17	-0.204357	0.199561
5		18	-0.0692211	-0.093439		3		12	-0.00952704	-0.172903		4	17	-0.119429	0.245477	-0.531141	0.233847			5		18	0.263358	0.207992
5		19	-0.0608615	-0.264637		3		13	-0.0243861	-0.0835821		5	18	0.177866	0.222516	0.325301	0.227151			5		19	0.234517	-0.0707013
						4		14	0.0236493	0.107105		5	19	0.115509	0.0909083	0.351837	-0.102657
Test:	2-sided pairwise permutation					4		15	0.108615	0.00720723										Test:	2-sided pairwise permutation
Test Statistic:	n/a					4		16	-0.0328269	-0.0374694		Test:	1-sided pairwise permutation							Test Statistic:	n/a
p	0.555					4		17	-0.314296	0.199561		Test Statistic:	n/a							p	0.002
Sample size:	38					5		18	0.258815	0.207992		p		0.082		0.047				Sample size:	38
						5		19	0.347672	-0.0707013		Sample size:	38
						Test:	2-sided pairwise permutation
						Test Statistic:	n/a
						p	0.041
						Sample size:	38

[truncated: 1 more sheets: sFig7]
